# Supplementary material for: Dominance of Three Sublineages of the SARS-CoV-2 Delta Variant in Mexico
Source: Viruses. 2022 May 27;14(6):1165. doi: 10.3390/v14061165 (PMC9229647; doi:10.3390/v14061165)
Supplement: Supplementary file 1 [file viruses-14-01165-s001.zip]

Archive with 4 entries (4 files):
- SuppFigures_v4.pdf
- __MACOSX/._SuppFigures_v4.pdf
- Table_S1.xlsx
- __MACOSX/._Table_S1.xlsx
